# Supplementary material for: Insights into Sexism: Male Status and Performance Moderates Female-Directed Hostile and Amicable Behaviour
Source: PLoS One. 2015 Jul 15;10(7):e0131613. doi: 10.1371/journal.pone.0131613 (PMC4503401; doi:10.1371/journal.pone.0131613)
Supplement: S1 Dataset — (CSV) [file pone.0131613.s001.csv]

Player ID	GameOutcome	Game	TeamSlayerSkillLevel	MaxSkillLevel	Treatment	Positive	Negative	Neutral	Kills	Deaths	TreatmentKills	TreatmentDeaths	TreatmentTSSkill	TreatmentMaxSkill	Sexism
3	Won	F062809F	13	15	Female	2	2	1	16	8	7	3	25	25	No
4	Won	M062009B	3	8	Male	2	0	2	12	7	13	8	4	4	No
5	Won	M063009D	14	19	Male	5	2	3	13	9	15	12	18	18	No
6	Lost	F062809I	27	43	Female	0	1	3	11	11	10	21	26	26	No
7	Won	M062909G	11	12	Male	3	0	1	12	5	24	6	16	18	No
8	Lost	F062609F	23	24	Female	0	1	0	9	13	22	10	21	21	No
9	Won	M063009B	18	33	Male	3	0	2	9	11	22	4	17	18	No
11	Won	F062809J	27	41	Female	5	0	0	24	12	10	16	25	26	No
12	Won	F062609A	20	21	Female	3	3	7	8	7	18	3	20	19	No
13	Lost	F061809L	17	24	Female	1	2	0	6	16	7	19	14	15	No
15	Won	M062909F	10	32	Male	4	2	0	7	5	24	6	16	18	No
16	Won	F062809L	28	41	Female	2	0	4	17	12	16	14	25	26	No
17	Won	M062109B	6		Male	6	1	0	17	12	10	9	5	5	No
18	Lost	F061809F	18	30	Female	2	0	0	10	13	10	9	14	14	No
19	Won	M063009G	20	22	Male	12	2	6	10	15	14	6	20	20	No
21	Won	F062709D	6	6	Female	1	4	4	13	5	21	11	22	22	No
24	Lost	M062009D	5	7	Male	1	0	3	20		12		4	5	No
25	Lost	M063009H	21	35	Male	1	3	2	14	13	10	12	21	21	No
26	Won	M031109C	4	21	Male	2	2	3	4		18		1	1	No
27	Won	F062609D	20	23	Female	0	6	0	12	17	9	7	20	20	Yes
28	Won	F061709J	9		Female	3	2	3	8	14	22	5	11	11	Yes
29	Won	M070109D	20	35	Male	8	1	3	5	15	20	17	20	22	No
30	Lost	F061709K	13	13	Female	2	25	1	12	12	10	10	12	12	Yes
31	Won	M070109L	22	36	Male	1	0	0	12	8	17	7	23	23	No
32	Won	M062809I	18	18	Male	1	1	2	23	7	9	12	17	17	No
35	Won	F062809C	22	24	Female	2	0	0	0	5	27	1	23	23	No
36	Lost	M062009F	4	7	Male	3	8	0	8	13	16	8	5	5	No
37	Lost	F062809I	28	30	Female	2	0	0	3	4	10	21	26	26	No
39	Lost	F062709B	22	23	Female	0	0	1	13	16	14	10	22	22	No
40	Won	F061709E	10		Female	6	6	1	2		3		10	10	No
41	Won	F040509C	5	5	Female	4	9	5	4	10	23	3	6	6	No
42	Won	F022809A	2	4	Female	14	6	8	13		0		1	1	No
43	Lost	F022809F	3	5	Female	0	3	0	5	16	1	14	4	4	No
44	Won	M062709G	8	13	Male	2	1	2	17	7	19	10	10	10	No
45	Lost	F061809L	18	18	Female	0	1	0	24	15	7	19	14	15	No
47	Won	F062709D	27	27	Female	2	7	4	4	14	21	11	22	22	Yes
48	Won	F062709G	25	26	Female	7	0	0	13	7	10	10	23	23	No
49	Won	F022809H	1	50	Female	1	1	1	20	9	0	5	4	4	No
50	Won	M070209A	22	22	Male	3	0	0	8	7	9	5	23	24	No
51	Won	F061709E	6		Female	1	3	0	26		3		10	10	No
52	Won	F062609A	1	11	Female	5	15	7	9	8	18	3	20	19	No
53	Won	F061809I	11	11	Male	1	1	1	16	12	9	8	14	14	No
54	Won	F061809C	8	38	Female	1	2	0	19	11	8	9	12	12	No
55	Won	F061809G	12	12	Female	2	1	0	13	13	19	8	14	14	No
56	Lost	M062709E	5	8	Male	4	1	1	7	14	17	11	9	10	No
57	Lost	F061809J	17	18	Female	1	9	1	7	13	17	11	15	15	No
59	Lost	F062809H	26	27	Female	0	2	3	12	11	6	15	26	26	No
60	Won	F062809J	29	29	Female	9	0	1	16	13	10	16	25	26	No
65	Won	F061809C	13	40	Female	5	14	9	7	12	8	9	12	12	Yes
66	Won	M070109E	23	42	Male	0	1	0	5	7	2	5	21	22	No
67	Lost	F030109A	7	8	Female	2	2	1	6	11	1	13	5	5	No
68	Lost	M070109C	26	26	Male	3	0	0	13	13	12	8	21	22	No
69	Won	F061909B	16	43	Female	0	0	2	14	3	14	4	15	15	No
70	Won	M063009F	21	40	Male	0	2	0	17	11	18	13	19	19	No
71	Lost	F061909F	18	18	Female	6	4	2	13	11	10	14	14	15	Yes
72	Won	M062809F	13	14	Male	0	1	0	16	8	14	11	16	16	No
73	Lost	M063009H	5	5	Male	1	0	1	7	14	10	12	21	21	No
74	Lost	F061709G	12	12	Female	1	0	0	12	12	13	12	11	11	No
75	Won	M062709H	7	42	Male	2	6	2	22	7	13	8	10	10	No
76	Won	M062709H	12	12	Male	0	1	0	8	10	13	8	10	10	No
77	Won	F062809F	27	27	Female	1	0	0	18	10	7	3	25	25	No
79	Lost	F061809A	15	15	Female	4	13	10	11	13	7	13	12	12	No
80	Won	M062109F	7	38	Male	6	0	4	15	2	4	2	6	6	No
82	Won	F061909B	19	23	Female	3	7	3	2	7	14	4	15	15	No
83	Won	F062709C	15	16	Female	1	2	0	10	13	15	7	22	22	No
84	Won	M031109C	1	3	Male	1	0	0	14		18		1	1	No
85	Won	M062909H	22	33	Male	6	10	8	15	12	11	14	16	18	No
86	Won	M063009G	23	27	Male	1	0	2	9	9	14	6	20	20	No
87	Lost	F061809J	17	18	Female	1	3	1	7	14	17	11	15	15	No
88	Won	F062809C	22	30	Female	1	0	0	11	9	27	1	23	23	No
89	Won	F061809G	11	12	Female	3	24	5	9	13	19	8	14	14	Yes
90	Won	F061909A	19	39	Female	7	8	2	13	10	16	10	14	15	Yes
93	Won	M070109D	18	18	Male	3	1	3	21	8	20	17	20	22	No
95	Won	M062809E	21	30	Male	2	1	1	5		12		15	15	No
96	Won	F061709J	9		Female	4	0	0	8	7	22	5	11	11	No
99	Won	M062809F	14	25	Male	0	0	1	8	9	14	11	16	16	No
100	Won	M062709F	11	29	Male	1	0	0	23	0	4	0	9	10	No
102	Won	F061709C	8	8	Female	2	2	2	16	13	3	5	9	9	No
104	Won	M031109D	1	1	Male	2	0	0	10	3	5	0	2	2	No
105	Lost	M062109I	2	3	Male	5	1	0	7	13	22	9	7	7	No
106	Won	F062709F	24	25	Female	0	1	0	10	11	9	3	22	23	No
107	Lost	F061909C	21		Female	1	0	0	5	15	16	10	15	15	No
108	Won	F040509C	5	12	Female	0	3	0	11	7	23	3	6	6	No
109	Won	M063009D	14	15	Male	0	1	1	10	16	15	12	18	18	No
112	Won	M062909H	20	21	Male	3	8	4	12	11	11	14	16	18	No
113	Won	F061809H	10	10	Female	0	6	2	15	4	16	5	14	14	No
114	Won	M070209D	29	34	Male	2	0	0	15	3	15	9	24	25	No
116	Won	F061309A	5		Female	2	3	2	11	10	20	11	6	6	No
117	Won	M062809E	18	37	Male	4	3	1	11		12		15	15	No
118	Lost	F062809K	25	32	Female	4	1	4	5	15	9	14	26	26	No
119	Lost	F030109D	7	7	Female	0	5	3	15	10	0	14	6	6	No
120	Won	M062709H	14	50	Male	5	3	8	7	12	13	8	10	10	No
121	Won	M062009A	1	5	Male	1	3	3	5	9	15	9	4	4	No
122	Won	F061809H	17	17	Female	2	4	2	13	9	16	5	14	14	No
125	Lost	M070109O	23	35	Male	0	1	1	12	12	9	18	24	24	No
126	Lost	F062809I	27	38	Female	0	0	2	18	16	10	21	26	26	No
127	Won	M062809D	14	31	Male	4	4	0	23	1	2	2	14	14	No
128	Won	M070109H	27	36	Male	10	8	4	17	20	17	14	23	23	No
129	Won	F061809G	11	12	Female	0	5	1	9	10	19	8	14	14	No
131	Won	F022809H	4	20	Female	1	0	0	19	8	0	5	4	4	No
133	Won	F022809G	3	17	Female	0	0	1	9	11	17	12	3	4	No
134	Won	M063009I	25	38	Male	1	0	0	28	5	7	5	20	21	No
136	Won	F061709J	11		Female	2	4	0	12	10	22	5	11	11	No
138	Won	M062909H	12	31	Male	0	4	4	12	10	11	14	16	18	No
139	Won	F022809E	1	16	Female	1	0	0	11	0	19	6	3	3	No
141	Won	F061709H	8	9	Female	1	1	1	12	10	7	5	10	11	No
142	Lost	F061709K	8	19	Male	8	14	6	4	15	10	10	12	12	No
143	Lost	F061809E	12	34	Female	2	6	1	4	22	6	13	14	14	No
145	Lost	M062109I	10	12	Male	4	4	5	8	14	22	9	7	7	No
147	Won	M062709C	7	40	Male	1	0	0	17	9	21	11	6	7	No
148	Lost	M062009C	5	8	Male	1	5	1	3	14	8	15	5	5	No
149	Lost	F062609B	16	35	Female	20	3	14	9	13	19	9	20	20	No
150	Won	M070109A	17	17	Male	0	0	1	10	14	14	11	21	21	No
151	Won	F022809A	3	4	Female	1	0	0	21		0		1	1	No
152	Won	F022809E	4	7	Female	3	1	4	11	9	19	6	3	3	No
153	Lost	F022809D	3	3	Female	0	0	3	14	13	1	11	3	3	No
154	Lost	F061809E	12	12	Female	0	1	1	8	10	6	13	14	14	No
155	Won	M062109F	6	50	Male	2	0	0	24	1	4	2	6	6	No
156	Lost	M062109H	6	50	Male	2	0	1	12	10	12	13	7	7	No
157	Lost	F061809J	17	17	Female	1	2	1	8	12	17	11	15	15	No
158	Lost	M062909D	15	23	Male	0	1	1	1	13	17	9	15	18	No
159	Won	F061709E	4		Female	0	1	2	19		3		10	10	No
160	Lost	F062709H	25	28	Female	1	0	1	9	11	12	16	23	23	No
161	Won	M070209D	9	27	Male	0	0	4	12	6	15	9	24	25	No
162	Won	M062109C	5	5	Male	12	4	9	13	9	17	5	6	6	No
163	Won	M062109C	5	5	Male	0	1	9	14	4	17	5	6	6	No
164	Won	F061809N	13	20	Female	0	0	1	14	10	19	10	14	15	No
166	Lost	M070109C	14	20	Male	1	1	0	5	18	12	8	21	22	No
167	Won	M062909E	13	30	Male	2	0	0	8	13	19	5	15	18	No
168	Won	F061309A	6		Female	0	1	2	12	17	20	11	6	6	No
171	Won	M031109C	4	4	Male	0	0	1	14		18		1	1	No
172	Won	F062609D	19	20	Female	0	1	2	15	11	9	7	20	20	No
173	Won	M063009B	20	22	Male	1	1	0	17	13	22	4	17	18	No
174	Won	F022809A	3	6	Female	1	5	3	16		0		1	1	No
175	Lost	F062609F	5	6	Female	0	1	0	4	12	22	10	21	21	No
176	Won	M062809H	14	19	Male	3	0	0	7	8	8	8	15	16	No
177	Won	F061709H	7	7	Female	0	1	0	9	7	7	5	10	11	No
178	Won	F061709A	11	13	Female	7	2	1	18	12	19	10	7	7	Yes
179	Won	F062609E	21	32	Female	3	1	4	18	18	19	9	21	21	Yes
180	Won	M063009I	5	5	Male	2	4	1	4	7	7	5	20	21	No
181	Won	F040509A	6	6	Female	2	0	0	13		18		5	6	No
183	Won	F061909B	16	40	Female	5	3	4	20	7	14	4	15	15	Yes
184	Lost	F030109D	7	11	Female	6	7	5	20	17	0	14	6	6	No
185	Lost	F062609B	16	34	Female	13	2	5	13	16	19	9	20	20	No
186	Lost	F061909F	16	44	Female	0	1	1	8	13	10	14	14	15	No
187	Won	M063009G	20	36	Male	0	1	1	17	17	14	6	20	20	No
188	Lost	M031109A	5		Male	0	4	3	14	18	15	14	1	1	No
